# Supplementary material for: Transmissibility of Clade IIb Monkeypox Virus in Young Rabbits
Source: Microorganisms. 2025 Sep 18;13(9):2182. doi: 10.3390/microorganisms13092182 (PMC12472869; doi:10.3390/microorganisms13092182)
Supplement: Supplementary file 1 [file microorganisms-13-02182-s001.zip]

Archive with 1 entries (1 files):
- microorganisms-3821983-supplementary.pdf
